# Supplementary material for: A framework model for current land condition in Iceland
Source: PLoS One. 2023 Jul 6;18(7):e0287764. doi: 10.1371/journal.pone.0287764 (PMC10325058; doi:10.1371/journal.pone.0287764)
Supplement: S1 Data — (XLSX) [file pone.0287764.s002.xlsx]

## Sheet: Metadata
Variable	Explanation
Nr	Identity of the 500 x 500 m sample area (SA)
GL_value	Average land condition value for each SA
Elevation	Average elevation within each SA
Slope	Average slope angle within each SA
Scree_slope	The size and severety of steep barren slopes covered with relatively loose coarse gravel within each SA
Dust_sedimentation_rate	A proxy for distance from the active volcanic zone and active sources of sand
Wetland_index	The percent of the SA that is classified as wetland
Region	A coarse division of Iceland into four geographical regions

## Sheet: Data
Nr	GL_value	Elevation	Slope	Scree_slope	Dust_sedimentation_rate	Wetland_index	Region
3	4.91	29	14	0	6	10	S
6	2.39	165	10	0	6	4	S
7	5	24	0	0	6	100	S
8	2.2	165	3	0	6	0	S
9	1	570	0	0	7	0	S
10	2.54	123	9	0	5	13	S
11	4.2	5	0	0	7	100	S
12	4.83	11	0	0	6	100	S
15	3.12	64	0	0	6	5	S
16	1.1	451	14	0	6	3	S
17	4.48	38	0	0	6	14	S
18	1	778	5	0	6	0	S
19	4.17	45	0	0	6	70	S
20	2.59	210	5	0	6	4	S
21	5	37	0	0	6	100	S
22	2.11	429	14	0	6	1	S
23	2.22	477	7	0	6	0	S
24	5	5	0	0	6	100	S
25	1.92	440	3	0	7	0	S
26	2.06	69	0	0	6	0	S
27	1.27	610	0	0	6	3	S
28	1.11	12	0	0	3.63235	0	S
30	1.91	660	3	0	7	0	S
31	3	46	1	0	2.43382	0	S
32	4.44	20	0	0	5	100	S
34	1.63	240	8	0	6	2	S
35	4	10	0	0	5	65	S
36	1.33	12	0	0	2	0	S
37	1	278	1	0	7	0	S
38	3.14	76	0	0	7	0	S
39	3.33	15	0	0	2	0	S
42	2.91	214	0	0	3	0	S
43	3.05	390	3	0	6	18	S
44	4	37	0	0	4	100	S
45	1.78	111	0	0	7	0	S
49	1.85	590	4	0	6	6	S
50	3.55	30	1	0	2	0	S
51	3	500	1	0	3	0	S
52	1.06	587	6	0	4	0	S
53	1	21	1	0	4	0	S
54	3.01	20	0	0	2	0	S
55	1.65	324	6	0	6	0	S
57	1.91	742	7	0	6	6	S
59	3.58	15	0	0	2	0	S
60	1.49	626	7	0	6	3	S
61	2.18	400	2	0	6.33456	2	S
62	2.69	461	9	0	3	0	S
63	2.51	257	12	0	5	9	S
64	1.49	323	12	0	3	6	S
66	2.9	598	0	0	7	75	S
67	4.61	81	0	0	5	60	S
68	1	303	1	0	7	0	S
69	1.37	385	25	0	5	0	S
70	1	633	1	0	7	0	S
71	4.25	127	9	0	5	50	S
72	5	21	0	0	3	0	S
73	1	823	6	0	4	0	S
74	1.01	570	0	0	7	0	S
76	2.09	365	11	0	6	1	S
77	2.03	337	11	0	5	2	S
79	1.22	780	3	0	4	0	S
80	1	660	6	0	7	0	S
81	4	13	0	0	5	30	S
82	3.72	14	0	0	5	50	S
84	2.43	480	1	0	7	2	S
85	2.63	342	0	0	7	0	S
86	1.46	681	12	3	5	0	S
87	1	600	0	0	7	0	S
88	1	865	8	0	7	0	S
89	3.61	525	1	0	5	46	S
90	3.06	118	0	0	5	0	S
91	5	100	0	0	5.63235	95	S
92	1.04	585	0	0	5	0.5	S
93	1.46	329	16	0	3	0	S
94	1	610	20	0	2	0	S
95	1.41	427	11	0	5	1	S
96	2.08	533	2	0	6	40	S
97	1	670	3	0	5	0	S
98	1	645	0	0	7	0	S
99	1.19	580	0	0	5	12	S
100	1.5	765	1	0	6	0	S
101	2.35	320	4	0	7	0	S
102	3.23	391	7	0	7	20	S
103	4.44	20	1	0	5	100	S
104	1.66	372	24	5	5	0	S
105	3.84	505	2	0	5	67	S
106	2.07	271	0	0	5	0	S
107	2.92	360	1	0	5	20	S
108	1.65	584	10	0	5	2	S
109	1	280	1	0	7	0	S
110	3.15	212	14	3	2	0	S
111	1	1058	1	0	5	0	S
112	1.48	750	2	0	7	0	S
113	3.53	71	3	0	1	0	S
114	1.59	404	1	0	5	0	S
115	2.8	560	1	0	7	0	S
116	3.9	94	5	0	2	17	S
117	1	419	3	0	7	0	S
118	1.33	840	0	0	6	0	S
119	1.37	353	14	4	2	0	S
120	1	640	0	0	6	2	N
121	1.32	523	2	0	5	0	S
122	2.53	372	17	0	2	2	E
123	3.95	308	18	0	3	0	S
124	1	879	17	4	3	2	S
125	1	1005	11	0	5	0	S
126	3.36	260	15	2	1	1	S
127	2.52	138	5	0	2	12	E
128	2.83	459	11	0	2	2	S
129	2.96	460	0	0	2	3	S
130	4.79	46	0	0	1	100	S
131	2.22	375	4	0	1	0	S
132	4.31	259	2	0	5	33	S
133	3.07	311	0	0	5	10	S
134	1	795	1	0	5	0	S
135	3.65	5	1	0	2.99308	50	S
137	3.12	60	0	0	1	0	S
138	1	597	0	0	5	0	N
139	2.58	719	0	0	5.29412	9	N
140	1.01	1184	7	0	7	0	N
141	2.66	787	2	0	5.32526	51	N
142	1.28	820	0	0	5	0	N
143	1.75	760	1	0	5	0	N
144	1	1204	4	0	6	0	N
145	1.99	580	0	0	5	0	S
146	3.21	19	0	0	1	0	S
148	1.01	640	0	0	6	0.5	N
150	3.86	193	8	0	3	55	S
151	2.19	792	5	0	2	25	E
152	1.14	1020	2	0	4	0	N
153	4.85	45	0	0	2	45	S
154	3.55	57	2	0	1	18	S
155	2.89	320	11	0	2	10	E
156	2.7	608	4	0	3	42	E
157	4.4	44	0	0	1	100	S
158	1	930	1	0	7	0	N
159	2.26	506	9	0	1	0	S
160	3.33	383	10	0	1	10	S
161	1	940	3	0	5	0	S
162	1	660	0	0	6	0	N
163	1	660	0	0	6	0	N
164	2.94	302	9	0	2	20	E
165	4.47	38	9	0	1	50	S
166	1.13	620	0	0	6	4	N
167	5	80	0	0	1	0	S
168	1	755	1	0	6	1.5	N
169	1.11	368	6	3	1	0	N
170	3.41	227	8	0	2	2	E
171	3.44	289	17	0	2	0	E
172	4.42	209	9	0	2	2	S
173	1.32	760	0	0	4	10	S
174	3.28	80	2	0	1	0	S
175	1	680	1	0	6	0	N
176	1.02	524	0	0	5	0	N
177	1.43	278	11	4	1	1	S
178	4.26	46	6	0	1	24	S
179	1.07	612	1	0	5	0	N
180	1	900	1	0	7	0	N
181	1.01	987	2	0	5	0	N
182	3.28	468	4	0	1	15	N
183	3.91	207	9	0	1	0	S
184	4	131	3	0	1	20	S
185	4.58	97	6	0	2	12	S
186	2.16	385	0	2	5	1	N
187	2.52	322	10	0	2	1	E
188	2.57	291	5	0	1	2	S
189	1	886	20	5	3	0	E
190	4.98	162	4	0	3	5	E
191	3.87	383	7	0	1	44	N
192	4.14	54	0	0	1	2	S
193	3.75	300	5	0	1	34	S
195	3.38	516	12	0	1	6	S
196	3	605	1	0	4	5	N
197	1	812	0	0	6	0	N
198	2.56	560	0	0	5.43599	25	E
199	2.08	640	0	0	5	1.5	N
200	1	800	1	0	6	0	N
201	1	638	7	0	1	0	S
202	3	20	0	0	1	0	S
203	3.99	72	2	0	1	11	S
204	1	760	3	0	7	0	N
205	4.12	61	0	0	1	38	S
206	1	880	2	0	6	0	N
207	1.28	660	7	4	1	0	N
208	4.45	406	3	0	2	50	N
209	2.06	797	0	0	5	0	N
210	3.62	406	4	0	2	2	E
211	1	735	0	0	6	0	N
212	1	940	0	0	5	0	N
213	2.17	402	4	0	5	2	E
214	1	819	0	0	7	0	N
215	3.84	474	4	0	1	0	S
216	2.79	130	17	0	1	1	S
217	1	848	1	0	7	0	N
218	1.05	657	6	0	6	0	E
219	1.04	882	7	0	5	0	N
220	4	151	2	0	1	70	S
221	2.37	463	2	2	1	0	S
222	3.96	365	7	0	3	30	E
223	3	668	0	0	5	50	E
224	2.57	768	4	0	4	30	E
226	3	659	1	0	5	30	N
227	5	18	5	0	1	100	S
228	3	20	0	0	1	0	S
229	3.58	48	9	0	1	20	S
230	1	920	1	0	5	0	N
231	3.37	346	1	0	2	80	N
232	1.03	754	0	0	5	1	N
233	2.89	242	7	0	1	0	S
234	2.51	606	1	0	5	0	N
235	1.6	573	4	0	1	0	S
236	2.87	40	3	0	1	0	S
237	3.42	630	0	0	5	30	N
238	1.88	739	3	0	7	0	N
239	1	540	0	0	7	0	N
240	1.83	518	18	0	5	1	N
241	4	324	1	0	2	83	N
242	1	664	0	0	7	0	N
243	1	623	0	0	7	0	N
244	4	10	1	0	1	50	S
245	3.59	24	1	0	1	70	S
246	4.24	111	2	0	2	52	N
247	3.59	380	4	0	1	20	S
248	1	840	1	0	5	0	N
249	3.64	435	0	0	2	100	N
250	2.92	436	7	0	1	0	S
251	3	480	4	0	1	6	S
252	2.72	551	1	0	5	70	N
253	2.93	80	8	0	2	0	E
254	1	800	2	0	5	0	N
255	1.94	679	8	0	3	0	E
256	3.33	170	0	0	1.40074	75	N
258	1	900	0	0	5	0	N
259	4.07	30	3	1	1	2	S
260	1	680	2	0	6	0	N
261	1.62	525	16	2	3	0	E
262	2.95	559	1	0	4	17	E
263	3.23	631	0	0	5	40	E
264	1	636	2	0	5	0	N
265	3.68	401	3	0	1	70	S
266	4	147	3	0	1	100	N
267	1.99	485	0	0	7	0	N
268	3.5	659	0	0	5	70	E
269	1	983	0	0	5	0	N
270	1.95	475	15	2	1	0	S
271	2.92	251	2	0	1	11	S
272	4.03	233	2	0	2	27	E
273	4	422	15	0	3	5	E
274	3.61	467	3	0	2.76471	5	N
275	3.82	172	1	0	1	20	S
276	2.55	436	8	0	2	11	E
277	2.78	220	5	3	1	1	P
278	1	458	7	0	6	0	N
279	1	540	1	0	7	0	N
280	3.09	496	1	0	4	0	N
281	3.83	414	2	0	2	50	N
282	3.62	320	1	0	5	3	N
283	3.16	207	10	3	1	1	P
284	3.97	333	4	0	2	40	N
285	3.5	589	23	0	4	7	N
286	1.16	580	1	0	5	3	E
287	3.84	216	2	0	1	100	N
288	1.2	636	6	0	5	1	N
289	2.15	440	16	0	1	1	S
290	1	762	2	0	7	0	N
291	1	700	3	0	7	0	N
292	3	540	1	0	4	30	E
293	1	900	0	0	5	0	N
295	2.32	320	3	0	1	10	P
296	3.92	473	13	0	2	7	E
297	2.73	110	4	2	1	4	P
298	3.79	346	0	0	5	15	N
299	1	580	0	0	7	0	N
300	2.13	640	7	0	5	7	E
301	1	880	3	0	5	0	N
302	3.27	360	0	0	6	0	N
303	3.11	211	13	0	2	1	E
304	3.95	120	3	0	3	40	E
305	1.28	935	3	4	2	0	E
306	4.3	37	3	0	1	100	N
307	1	600	0	0	7	0	N
308	2.97	532	5	0	1	30	S
309	5	20	3	0	2	23	S
310	4.67	46	1	0	2	80	N
311	2.62	200	3	0	2	1	N
312	1.95	615	22	0	1	2	N
313	3.27	580	6	0	5	10	N
314	1.64	100	10	4	1	0	P
315	4.35	22	0	0	4	36	E
316	3.74	520	10	0	2	40	N
317	2.96	461	18	0	2	1	N
318	1	899	6	0	5	0	N
319	2.05	640	3	0	1	0	S
320	1.36	479	0	0	7	0	N
321	3.95	271	7	0	1	20	N
322	1.6	380	0	0	6	15	N
323	1.82	621	9	0	7	10	N
324	3.08	327	3	0	1.98529	13	N
325	1	490	1	0	7	0	N
326	4.78	40	1	0	1	100	P
327	3.23	589	2	0	2	18	N
328	2.09	660	2	0	3	0	N
329	1.14	324	0	0	7	0	N
330	2.45	480	1	0	1	10	P
331	1.36	640	9	0	2	6	E
332	1.45	836	2	0	4.49265	3	N
333	4.26	193	4	0	2	30	N
334	4.95	73	5	0	2	100	N
335	1.86	324	9	0	1	0	P
336	3.37	572	7	0	2	16	N
337	4.16	418	1	0	5	40	N
338	4.72	47	3	0	2	70	E
339	1	1079	22	4	2	0	N
340	3.37	128	10	0	1	4	P
341	4.98	340	2	0	5	0	N
342	4.01	223	8	0	2	30	E
343	3.05	371	2	0	3	30	N
344	3.71	278	8	0	2	20	N
345	2.18	398	2	0	5	10	E
346	1.04	457	9	0	1	0	P
347	4.13	164	4	0	2	80	N
348	2.56	571	7	0	2	4	E
349	1.9	705	18	2	2	0	N
350	1.94	368	0	0	7	0	N
351	1.33	367	1	0	7	0	N
352	3.56	58	2	0	1	10	P
353	4	78	3	0	4	60	E
354	2.22	235	7	0	1	10	P
355	1.32	566	3	0	1	0	P
356	3.62	457	2	0	4	35	E
357	1.39	446	0	0	7	0	N
358	5	292	1	0	5	0	N
360	4.07	274	5	0	5	0	N
361	1.04	706	28	3	2	0	N
362	1	1247	8	5	1	0	N
363	4	324	10	0	3	16	N
364	3.32	174	4	0	2	30	E
366	2.93	103	11	0	1	2	P
367	1.33	172	2	0	1	0	P
368	4	23	0	0	3	0	N
369	4.99	12	0	0	4	80	E
370	3.06	529	11	0	1	15	P
371	3.39	368	0	0	7	0	N
372	3.18	314	7	0	1	15	N
373	1	1194	11	0	2	0	P
374	3	370	0	0	6	0	N
375	3.21	272	0	0	2	30	E
376	1.87	180	5	0	1	0	N
377	5	116	6	0	1.8951	0	N
378	3.82	448	2	0	3	40	N
379	4.79	97	3	0	2	100	N
380	4.19	120	2	0	2	60	N
381	3	278	18	0	1	20	P
382	4.29	75	1	0	2	100	N
383	2.68	680	3	0	2	15	N
384	1	674	2	0	1	9	P
385	1.2	802	3	0	5	0	N
386	1.06	630	8	0	1	0	P
387	3.39	424	12	0	2	12	N
388	1	399	1	0	1	0	P
389	1.64	533	10	0	2	0	N
390	1	527	4	0	6	0	N
391	1.11	276	6	0	1	0	P
392	1.1	364	19	5	1	1	P
393	1.57	509	1	0	1	0	P
394	2.2	540	4	0	1	0	P
395	3.27	617	3	0	2	16	N
396	1	520	0	0	5	0	E
397	1.37	432	3	0	1	0	P
398	4.67	29	1	0	2	100	N
399	3.64	558	4	0	5	0	N
400	1	367	0	0	6	0	N
401	1.4	499	10	4	2	0	N
402	3.34	187	10	0	2	18	P
403	1.65	505	15	0	1	0	P
404	2.14	552	6	4	1	0	P
405	1.86	296	21	3	1	5	P
406	4.85	39	1	0	1	90	P
407	2.77	411	22	0	1	4	P
408	5	20	2	0	1	100	N
409	1.57	500	13	4	1	0	P
410	1.08	617	2	0	6	0	N
411	3.43	416	13	2	2	3	P
412	4.19	191	9	0	2	30	N
413	1	540	0	0	5	0	E
414	3.04	134	14	0	1	6	P
415	1.28	462	8	5	1	0	P
416	1.01	573	2	0	1	0	P
417	3.78	294	5	0	1	35	P
418	1	650	9	3	1	0	P
419	2.3	548	7	2	2	0	P
420	3.79	120	1	0	3	0	N
421	1.08	199	16	0	1	0	P
422	4	57	9	0	1	40	P
423	1.59	798	15	3	1	0	P
424	1.05	421	22	5	1	0	P
425	4.66	20	0	0	1	80	P
426	4	269	12	0	2	55	P
427	4.63	71	3	0	2	30	P
428	4	101	4	0	1	30	P
429	4.53	287	17	0	1	1	N
430	4.45	128	2	0	2	5	P
431	4.15	332	1	0	2	70	P
432	1.14	471	22	0	1	0	P
433	2.8	344	2	0	2.51211	5	N
434	1.21	183	1	0	1	0	P
435	2.81	299	5	0	2	0	P
436	1.51	210	24	2	1	0	P
437	3.08	439	1	0	6	15	N
438	1.62	515	9	0	1	1	P
439	3.62	190	19	0	1	20	P
440	3.99	133	4	0	1	70	P
441	1.2	350	3	0	2	2	N
442	2.2	425	4	0	3	15	P
443	2.3	374	18	2	1	0	P
444	2.16	560	20	2	1	15	P
445	3.45	394	11	0	1	40	P
446	1.72	502	20	3	1	0	P
447	3.99	156	2	0	2	70	P
448	1.06	507	13	0	1	0	P
449	3.86	200	3	0	1	0	P
450	2.78	341	6	0	1	15	P
451	3.38	58	0	0	2	0	P
452	4.89	14	1	0	2	0	P
453	3.93	360	2	0	4	40	N
454	2.64	240	1	0	2	40	P
455	1.13	301	27	2	1	1	P
456	2.61	73	4	0	2	5	P
457	3.1	98	0	0	2	0	P
458	3.73	40	9	0	1	10	P
459	1.8	460	6	0	1	0	P
460	1.67	345	22	2	1	2	P
461	1.27	430	7	0	5.36678	20	N
462	1.33	290	5	0	1	5	P
463	1.58	298	5	0	1	10	P
464	1.77	332	7	0	2	2	P
465	1.61	326	15	4	1	3	P
466	2.39	363	27	2	1	1	P
467	3.82	121	16	0	1	25	P
468	1.45	683	5	0	1	0	P
469	3.35	101	4	0	2	14	P
470	2.11	358	9	0	1	0	P
471	3.94	79	3	0	2	14	P
472	3.37	325	16	0	1	2	P
473	2.57	286	1	0	2	8	P
474	1.92	675	3	0	1	0	P
475	3.95	41	1	0	2	45	P
476	2.98	17	0	0	2	12	P
477	1	543	5	0	1	0	P
478	4.79	300	0	0	5	80	N
479	4.28	35	2	0	2	50	P
481	1.66	460	1	0	1	0	P
482	2.08	334	7	0	1	0	P
483	2.72	82	3	0	2	16	P
484	2.66	89	10	0	1	20	P
485	2.18	180	2	0	2	0	P
486	4.65	27	0	0	2	70	P
487	3.39	143	1	0	1	0	P
488	1.84	355	13	0	1	0	P
489	1.47	314	5	0	1	0	P
490	3.31	133	5	0	2	25	P
491	2.46	161	15	0	1	0	P
492	3.45	79	2	0	2	40	P
493	3.43	124	14	0	1	35	P
494	1.22	438	13	0	1	0	P
495	3.4	20	0	0	2	90	P
496	3	80	1	0	2	0	P
497	2.73	209	10	0	1	20	P
498	1.57	112	4	0	2	0	P
499	1.44	311	12	4	1	0	P
500	4.6	60	8	0	6	90	S
